# Supplementary material for: Single Cancer Center Experience on Patient Blood Management Eligibility in Oncological Surgery
Source: J Clin Med. 2026 Mar 26;15(7):2543. doi: 10.3390/jcm15072543 (PMC13072742; doi:10.3390/jcm15072543)
Supplement: Supplementary file 1 [file jcm-15-02543-s001.zip]

Archive with 1 entries (1 files):
- jcm-4175192-supplementary.pdf
